# Supplementary material for: Brazilian Agroindustrial Wastes as a Potential Resource of Bioative Compounds and Their Antimicrobial and Antioxidant Activities
Source: Molecules. 2022 Oct 13;27(20):6876. doi: 10.3390/molecules27206876 (PMC9606910; doi:10.3390/molecules27206876)
Supplement: Supplementary file 1 [file molecules-27-06876-s001.zip]

Archive with 1 entries (1 files):
- molecules-1917511-supplementary.pdf
